# Supplementary material for: Multi-Dose Intravenous Administration of Neutral and Cationic Liposomes in Mice: An Extensive Toxicity Study
Source: Pharmaceuticals (Basel). 2022 Jun 18;15(6):761. doi: 10.3390/ph15060761 (PMC9229811; doi:10.3390/ph15060761)
Supplement: Supplementary file 1 [file pharmaceuticals-15-00761-s001.zip]

Archive with 1 entries (1 files):
- pharmaceuticals-1751234-supplementary.pdf
